# Supplementary material for: Characterization of Essential Oils from Different Taxa Belonging to the Genus Teucrium in Sardinia Island, Italy
Source: Plants (Basel). 2021 Jul 2;10(7):1359. doi: 10.3390/plants10071359 (PMC8309330; doi:10.3390/plants10071359)
Supplement: Supplementary file 1 [file plants-10-01359-s001.zip]

Archive with 1 entries (1 files):
- plants-1267399-supplementary.pdf
